# Supplementary material for: Multispecies Populations of Methanotrophic Methyloprofundus and Cultivation of a Likely Dominant Species from the Iheya North Deep-Sea Hydrothermal Field
Source: Appl Environ Microbiol. 2022 Jan 25;88(2):e00758-21. doi: 10.1128/AEM.00758-21 (PMC8788690; doi:10.1128/AEM.00758-21)
Supplement: Supplemental file 2 — Table S4. Download AEM.00758-21-s0002.xlsx, XLSX file, 0.08 MB [file aem.00758-21-s0002.xlsx]

## Sheet: Sheet1
Table S4 Gene transcription profiles (TPM and inverse percentile rank) of selected genes in Methyloprofundus sp. INp10 grown in the biofilms (methR-17d, methR-40d, and methR-88d) and the corresponding orthologs in the methanotrophic endosymbionts of B. japonicus and "B" platifrons
	INp10								B. japonicus endosymbiont			B. platifrons endosymbiont			Inverse percentile rank (%)
Locus Tag	Description	Length (aa)	Gene	EC number	Transcripts per million (TPM)				Ortholog			Ortholog			INp10			B. japonicus endosymbiont	B. platifrons endosymbiont
					methR-17d	methR-40d	methR-88d		Locus Tag	TPM		Locus Tag	TPM		methR-17d	methR-40d	methR-88d
Methane oxidation and related
methR_P0111	particulate methane monooxygenase subunit C	250	pmoC	1.14.18.3	70516.7	119207	120492		BJAS_P0994	33549.3		BPLS_P1421	38428.2		0.0267094	0.0534188	0.0534188	0.104603	0.0481928
methR_P0112	particulate methane monooxygenase subunit A	249	pmoA	1.14.18.3	33174	55742.2	43544.3		BJAS_P0993	35833.7		BPLS_P1422	24534.5		0.133547	0.0801282	0.106838	0.069735	0.0722892
methR_P0113	particulate methane monooxygenase subunit B	414	pmoB	1.14.18.3	51408	128871	158411		BJAS_P0992	55439.7		BPLS_P1423	56703.7		0.0534188	0.0267094	0.0267094	0.0348675	0.0240964
methR_P0358	lanthanide-dependent methanol dehydrogenase	618	xoxF	1.1.2.10	1758.46	1502.54	1231.19		BJAS_P3154	2366.11		BPLS_P4567	3334.16		1.46902	1.60256	1.57585	1.60391	0.650602
methR_P0357	XoxJ-like protein	325	xoxJ		15.7834	23.7358	9.31328		BJAS_P3155	125.512		BPLS_P4568	28.9226		91.9338	75.4541	95.4327	48.2043	73.8795
methR_P2744	cytochrome c (XoxG)	124	xoxG		5476.3	4678.89	4788.23		BJAS_P1938	6536.21		BPLS_P6208	7162.58		0.641026	0.534188	0.534188	0.55788	0.240964
methR_P0199	mxaD protein	143	mxaD		12.2352	8.94433	8.53664								95.179	94.6181	95.4327
methR_P0331	mxaD protein	223	mxaD		30.8318	15.8253	16.111								75.7879	85.9776	86.7521
methR_P0334	mxaD protein	260	mxaD		69.2636	44.8709	46.2046								46.3141	53.4989	53.0716
methR_P1721	mxaD protein	199	mxaD		291.997	164.861	120.547		BJAS_P2275	493.476		BPLS_P1041	306.388		10.4033	15.2511	20.9001	13.9121	15.1566
methR_P1722	mxaD protein	199	mxaD		110.555	81.625	158.679								29.0865	31.9712	15.3579
methR_P2681	alcohol dehydrogenase (cytochrome c)	547	exaA	1.1.2.8	131.104	124.584	92.1283								24.4124	20.3659	28.5123
methR_P2259	alcohol dehydrogenase (cytochrome c)	705	exaA	1.1.2.8	25.1057	23.7601	25.3518								82.5454	75.4541	74.8264
methR_P4001	pyrroloquinoline quinone biosynthesis protein A	24	pqqA		n.a.	n.a.	n.a.		BJAS_P5001	n.a.		BPLS_P7001	n.a.		n.a.	n.a.	n.a.	n.a.	n.a.
methR_P3281	pyrroloquinoline quinone biosynthesis protein B	302	pqqB		105.52	68.8041	59.5751		BJAS_P1106	70.7816		BPLS_P6362	367.516		30.3686	37.8873	43.3226	62.622	11.8072
methR_P3282	pyrroloquinoline-quinone synthase	241	pqqC	1.3.3.11	94.7341	89.675	95.2479		BJAS_P1105	209.206		BPLS_P6361	510.283		33.8408	29.2869	27.711	33.7866	7.92771
methR_P3283	pyrroloquinoline quinone biosynthesis protein D	90	pqqD		158.709	89.5194	73.7474		BJAS_P1104	516.095		BPLS_P6360	184.582		20.0053	29.2869	35.5101	13.2845	25.1687
methR_P3284	pyrroloquinoline quinone biosynthesis protein E	374	pqqE		109.979	96.593	110.519		BJAS_P1103	489.041		BPLS_P6359	316.446		29.4471	26.8563	23.2906	13.9993	14.3735
methR_P2098	5,6,7,8-tetrahydromethanopterin hydro-lyase	188	fae	4.2.1.147	8555.33	5112.72	4294.2		BJAS_P0031	11152.9		BPLS_P1583	7667.85		0.400641	0.480769	0.587607	0.13947	0.192771
methR_P2096	5,6,7,8-tetrahydromethanopterin hydro-lyase	182	fae	4.2.1.147	918.289	758.148	924.315		BJAS_P3855	213.231		BPLS_P2116	465.731		3.40545	3.09829	2.24359	33.4205	9.04819
methR_P2534	methylene-tetrahydromethanopterin dehydrogenase	323	mtdB	1.5.1.-	130.222	98.1823	108.903		BJAS_P2507	62.6351		BPLS_P5924	261.837		24.586	26.5224	23.6512	65.4114	18.0723
methR_P2535	methylene-tetrahydromethanopterin dehydrogenase	292	mtdB	1.5.1.-	101.843	63.448	73.0872		BJAS_P2508	195.283		BPLS_P5923	214.431		31.5572	41.1058	36.031	35.6346	22.0482
methR_P0717	methylenetetrahydrofolate/methylenetetrahydro- methanopterin dehydrogenase (NADP+)	285	mtdA	1.5.1.5	190.676	174.709	208.557		BJAS_P1522	931.46		BPLS_P3830	265.469		16.0924	14.3162	11.672	6.11925	17.8554
methR_P2328	methenyltetrahydromethanopterin cyclohydrolase	338	mch	3.5.4.27	35.5617	20.6072	24.9329		BJAS_P0353	217.956		BPLS_P1764	65.4352		70.633	79.1132	74.8264	32.7929	54.4578
methR_P2636	formylmethanofuran--tetrahydromethanopterin N-formyltransferase	298	ffsA	2.3.1.101	199.111	179.7	157.788		BJAS_P2352	662.161		BPLS_P3378	339.143		15.4514	13.9423	15.5582	9.41423	13.1084
methR_P2637	formylmethanofuran dehydrogenase subunit A	554	fhcA, fwdA	1.2.7.12	229.62	174.931	149.097		BJAS_P2354	419.527		BPLS_P3377	423.146		13.1944	14.3162	16.68	17.0328	9.92771
methR_P2638	formylmethanofuran dehydrogenase subunit B	419	fhcB, fwdB	1.2.7.12	290.414	263.107	230.986		BJAS_P2355	1184.66		BPLS_P3376	573.228		10.5369	9.45513	10.4567	4.37587	6.79518
methR_P2635	formylmethanofuran dehydrogenase subunit C	270	fhcC, fwdC	1.2.7.12	91.6597	59.8697	77.4996		BJAS_P2351	266.044		BPLS_P3379	131.997		35.0962	42.7885	34.3349	27.3536	34.2651
methR_P2309	formate dehydrogenase (NAD+) alpha subunit	924	fdh1A	1.17.1.9	76.417	66.6177	59.2981		BJAS_P2751	447.4		BPLS_P6228	179.571		42.3611	39.0491	43.9236	15.5858	25.9277
methR_P2307	formate dehydrogenase (NAD+) beta subunit	582	fdh1B	1.17.1.9	77.8275	74.6915	80.6864		BJAS_P2749	420.661		BPLS_P6229	169.566		41.2927	35.016	32.3985	16.9282	27.7229
methR_P0669	hemerythrin	146			23718.3	15044	23981.8								0.160256	0.213675	0.133547
methR_P2080	hemerythrin	140			87.464	73.0735	67.9992					BPLS_P4350	87.9066		37.3932	35.8173	38.7019		45.5904
methR_P2356	hemerythrin	135			35.6211	18.1493	17.4726								70.633	83.3333	85.4968
methR_P3708	carbonic anhydrase (beta-D)	167	cynT	4.2.1.1	7343.08	14129.7	17719.1					BPLS_P6226	411.499		0.507479	0.267094	0.186966		10.1928
methR_P1147	carbonic anhydrase (beta-D)	219	cynT	4.2.1.1	1718.19	2081.95	1481.16					BPLS_P6226	411.499		1.52244	1.20192	1.36218		10.1928
methR_P2683	carbonic anhydrase (beta-A)	211	cynT	4.2.1.1	88.3663	68.3988	82.7862		BJAS_P0355	455.274		BPLS_P1946	53.3056		37.0326	38.4749	31.664	15.3243	60.4337
methR_P1369	carbonic anhydrase (beta-A)	214	cynT	4.2.1.1	46.4721	24.98	31.2799		BJAS_P0355	455.274		BPLS_P1946	53.3056		61.899	74.3323	67.4679	15.3243	60.4337
methR_P1370	SulP family inorganic anion transporter	526	cynT		26.2324	20.1968	23.9882		BJAS_P1814	556.105		BPLS_P6351	143.497		81.4904	80.609	76.2553	11.9596	32.1566
methR_P2530	carbonic anhydrase (beta-C) /SulP family inorganic anion transporter	750	cynT	4.2.1.1	42.797	41.2376	33.2356		BJAS_P2285	140.651		BPLS_P1733	183.843		64.4765	57.0913	65.1042	44.9442	25.3253
H4F-mediated C1 dissimilation/assimilation, reductive glycine pathway and serine pathway (incomplete)
methR_P0714	formate--tetrahydrofolate ligase	557	fhs	6.3.4.3	41.9081	34.4899	43.8415		BJAS_P1520	302.321		BPLS_P3834	95.6018		65.1976	64.0091	54.7943	24.4073	43.1807
methR_P2203	methenyltetrahydrofolate cyclohydrolase	209	fchA	3.5.4.9	133.635	63.423	84.745		BJAS_P0084	325.296		BPLS_P2372	90.3538		23.8381	41.1058	30.8093	22.8208	44.9277
methR_P0717	methylenetetrahydrofolate/methylenetetrahydro- methanopterin dehydrogenase (NADP+)	285	mtdA	1.5.1.5	190.676	174.709	208.557		BJAS_P1522	931.46		BPLS_P3830	265.469		16.0924	14.3162	11.672	6.11925	17.8554
methR_P0394	glycine dehydrogenase	965	gcvP	1.4.4.2	108.125	101.977	73.7828								29.9279	25.414	35.5101
methR_P2090	glycine cleavage system H protein	126	gcvH		97.0805	55.7616	98.6988		BJAS_P2527	318.2		BPLS_P0913	220.432		33.1063	45.3392	26.4557	23.2915	21.3614
methR_P2392	aminomethyltransferase	359	gcvT	2.1.2.10	152.539	161.52	179.632					BPLS_P2057	46.1156		20.9535	15.4647	13.555		64.3855
methR_P1056	dihydrolipoamide dehydrogenase	481	lpd	1.8.1.4	88.4801	75.165	62.6705		BJAS_P2489	176.241		BPLS_P5102	175.129		37.0326	35.016	41.68	38.2671	26.9157
methR_P2901	dihydrolipoamide dehydrogenase	471	lpd	1.8.1.4	113.409	119.804	125.212		BJAS_P1592	314.105		BPLS_P5267	274.071		28.4856	21.3141	20.2324	23.5007	17.2169
methR_P0715	glycine hydroxymethyltransferase	418	glyA	2.1.2.1	65.6262	40.022	39.7648		BJAS_P1521	760.204		BPLS_P3833	148.846		48.2639	58.0395	58.5069	7.84519	30.8675
methR_P3349	methylenetetrahydrofolate reductase (NADPH)	282	metF	1.5.1.20	73.2346	47.0822	45.8059		BJAS_P3206	182.738		BPLS_P4655	126.297		44.1106	51.9899	53.0716	37.2559	35.494
methR_P2138	serine-glyoxylate transaminase	388	AGXT	2.6.1.45	141.933	100.857	107.811		BJAS_P2764	74.4066		BPLS_P0876	180.612		22.3691	25.8013	23.9049	61.6283	25.747
methR_P0716	glycerate 2-kinase	455	gck	2.7.1.165	101.745	56.1084	91.2616					BPLS_P3832	153.658		31.5572	45.3392	28.8462		29.988
methR_P2657	enolase	427	eno	4.2.1.11	291.518	266.732	226.48		BJAS_P2326	456.321		BPLS_P1971	167.519		10.4033	9.28152	10.7372	15.2545	28.0482
methR_P1235	enolase	431	eno	4.2.1.11	64.3336	78.1347	55.8587								49.5192	33.6538	46.1271
methR_P0729	phosphoenolpyruvate carboxykinase (ATP)	537	pck	4.1.1.49	649.38	641.086	581.5								4.78098	3.76603	3.81944
methR_P0718	malate dehydrogenase	330	mdh	1.1.1.37	393.739	352.613	376.826		BJAS_P1523	157.186		BPLS_P3829	296.488		7.94605	7.37179	6.23665	41.8759	15.6265
methR_P0950	malate-CoA ligase beta subunit	395	mtkA	6.2.1.9	60.3375	29.8583	39.5854		BJAS_P3518	941.759		BPLS_P0253	114.289		51.5759	68.2559	58.5069	5.96234	38.3735
methR_P0951	malate-CoA ligase alpha subunit	295	mtkB	6.2.1.9	185.732	189.869	164.375		BJAS_P3517	1780.19		BPLS_P0254	66.7295		16.64	13.2879	14.9573	2.44073	53.6867
methR_P0949	malyl-CoA lyase	316	mcl	4.1.3.24	430.819	355.286	490.26		BJAS_P3519	797.773		BPLS_P0252	194.777		7.23825	7.34509	4.70085	7.14784	23.9277
Formaldehyde assimilation and glycolysis
–Ribulose monophosphate (RuMP) pathway
methR_P2885	3-hexulose-6-phosphate synthase	213	hps	4.1.2.43	5005.67	4233.28	3758.83		BJAS_P3744	8046.28		BPLS_P2913	5507.4		0.694444	0.614316	0.667735	0.383543	0.289157
methR_P2884	6-phospho-3-hexuloisomerase	183	phi	5.3.1.27	2834.13	2138.38	2112.21		BJAS_P3745	6209.75		BPLS_P2912	5160.59		0.988248	1.16186	1.01496	0.627615	0.337349
methR_P2352	fructose-6-phosphate aldolase 1	224	fsaA	4.1.2.-	101.555	72.0916	65.2514		BJAS_P2498	511.392		BPLS_P0866	1286.88		31.5572	36.1378	40.4915	13.4066	2.6747
methR_P2883	transketolase	661	tkt	2.2.1.1	1625.63	1201.14	1007.28		BJAS_P3746	2876.06		BPLS_P2911	2370.97		1.68269	1.94979	2.02991	1.2901	1.10843
methR_P2879	transaldolase	327	tal	2.2.1.2	1463.4	870.91	844.598		BJAS_P3749	2318.81		BPLS_P2908	1824.6		2.02991	2.68429	2.53739	1.63877	1.61446
methR_P3287	ribulose-phosphate 3-epimerase	222	rpe	5.1.3.1	598.311	257.229	147.487		BJAS_P0737	866.903		BPLS_P1251	1105.43		5.26175	9.76229	16.8803	6.62483	3.22892
methR_P3286	ribose-5-phosphate isomerase A	219	rpiA	5.3.1.6	84.49	39.5492	42.127		BJAS_P0738	1811.16		BPLS_P1252	330.848		38.5951	58.0395	56.6506	2.33612	13.4699
methR_P2447	ribose-5-phosphate isomerase A	229	rpiA	5.3.1.6	41.529	42.9699	39.2282					BPLS_P2976	432.324		65.1976	55.1683	59.5219		9.72289
methR_P3507	ribose-phosphate pyrophosphokinase	322	prsA	2.7.6.1	289.696	204.292	228.387		BJAS_P1302	1262.46		BPLS_P2004	505.585		10.5369	12.3798	10.6036	3.95746	8.15663
methR_P2143	ribose-phosphate pyrophosphokinase	291	prsA	2.7.6.1	64.6874	62.561	40.7429								48.9316	41.1058	57.5454
methR_P3396	6-phosphogluconate dehydrogenase	481	gnd	1.1.1.44; 1.1.1.343	111.363	87.6553	141.519		BJAS_P2402	554.958		BPLS_P1389	105.871		29.0865	29.8878	17.5481	12.0293	40.4337
–Entner–Doudoroff (ED) pathway
methR_P0228	glucose-6-phosphate isomerase	541	pgi	5.3.1.9	189.266	145.997	249.908		BJAS_P0851	172.568		BPLS_P3245	193.118		16.3595	17.5614	9.54861	38.8424	24.1566
methR_P0944	glucose-6-phosphate dehydrogenase	490	zwf	1.1.1.49; 1.1.1.363	191.69	167.72	140.265								15.8921	14.8905	17.8419
methR_P3394	glucose-6-phosphate dehydrogenase	498	zwf	1.1.1.49; 1.1.1.363	61.4484	55.801	51.3247		BJAS_P2398	745.577		BPLS_P1391	198.344		51.0417	45.3392	49.2788	8.05439	23.5783
methR_P3393	6-phosphogluconolactonase	221	pgl	3.1.1.31	105.903	95.3223	101.599		BJAS_P2397	740.209		BPLS_P1392	328.568		30.3686	27.484	25.641	8.159	13.5663
methR_P2905	6-phosphogluconate dehydratase	614	edd	4.2.1.12	292.131	297.565	194.897					BPLS_P4794	251.55		10.4033	8.56036	12.4332		18.7711
methR_P2904	2-keto-3-deoxy-6-phosphogluconate aldolase	215	eda	4.1.2.14	422.778	406.286	336.033					BPLS_P5264	227.53		7.45192	6.16987	7.33173		20.7229
–Embden–Meyerhof–Parnas (EMP) pathway
methR_P0814	dihydroxyacetone kinase subunit K	328	dhaK	2.7.1.121	120.425	121.845	105.005		BJAS_P3015	1076.25		BPLS_P1306	1010.45		26.8429	20.8467	24.6661	5.26499	3.61446
methR_P0946	dihydroxyacetone kinase subunit L	210	dhaL	2.7.1.121	159.812	177.151	137.205		BJAS_P3005	1629.59		BPLS_P0009	1628.98		19.8584	14.1293	18.2559	2.75453	1.92771
methR_P0472	triosephosphate isomerase	250	tpiA	5.3.1.1	457.587	567.579	745.81		BJAS_P2696	446.216		BPLS_P1803	1218.19		6.89103	4.35363	2.93803	15.7078	2.81928
methR_P0730	glyceraldehyde-3-phosphate dehydrogenase	337	gapA	1.2.1.12	410.386	376.478	375.585		BJAS_P1352	806.665		BPLS_P3816	327.159		7.65224	6.65064	6.29006	7.0781	13.6867
methR_P2676	phosphoglycerate kinase	390	pgk	2.7.2.3	135.755	150.649	98.6537		BJAS_P2300	983.284		BPLS_P6272	161.891		23.4108	16.7601	26.4557	5.71827	28.9518
methR_P3404	2,3-bisphosphoglycerate-independent phosphoglycerate mutase	512	gpmI	5.4.2.12	52.6055	49.6686	44.4844		BJAS_P1697	548.907		BPLS_P0719	175.84		56.4236	49.7463	54.7943	12.099	26.7349
methR_P1234	2,3-bisphosphoglycerate-independent phosphoglycerate mutase	506	gpmI	5.4.2.12	43.3653	37.3209	34.4865								64.4765	60.9642	64.0491
methR_P2657	enolase	427	eno	4.2.1.11	291.518	266.732	226.48		BJAS_P2326	456.321		BPLS_P1971	167.519		10.4033	9.28152	10.7372	15.2545	28.0482
methR_P1235	enolase	431	eno	4.2.1.11	64.3336	78.1347	55.8587								49.5192	33.6538	46.1271
methR_P0731	pyruvate kinase	482	pyk	2.7.1.40	22.2265	18.4741	17.1647		BJAS_P1351	416.203		BPLS_P3817	276.421		85.7639	83.3333	85.4968	17.364	16.9157
methR_P3861	pyruvate, water dikinase	796	pps	2.7.9.2	157.897	192.134	140.52					BPLS_P4701	30.1409		20.179	13.1544	17.6816		73.3614
methR_P1219	pyruvate, water dikinase	801	pps	2.7.9.2	59.9774	77.0985	72.5862					BPLS_P4701	30.1409		51.5759	34.1213	36.031		73.3614
TCA cycle and related
methR_P2903	pyruvate dehydrogenase E1 component	893	aceE	1.2.4.1	111.4	101.285	94.2346		BJAS_P1594	329.748		BPLS_P5265	243.507		29.0865	25.8013	28.0582	22.3152	19.2169
methR_P2902	pyruvate dehydrogenase E2 component	543	aceF	2.3.1.12	83.5388	76.4855	82.5439		BJAS_P1593	365.316		BPLS_P5266	270.711		38.5951	34.5085	31.664	20.4149	17.3976
methR_P2901	dihydrolipoamide dehydrogenase	471	lpd	1.8.1.4	113.409	119.804	125.212		BJAS_P1592	314.105		BPLS_P5267	274.071		28.4856	21.3141	20.2324	23.5007	17.2169
methR_P1222	pyruvate dehydrogenase E1 component alpha subunit	350	pdhA	1.2.4.1	54.2432	90.3308	94.6887								55.6624	29.2869	27.711
methR_P1223	pyruvate dehydrogenase E1 component beta subunit	328	pdhB	1.2.4.1	47.5892	75.4587	57.6154								60.0294	35.016	44.6581
methR_P1224	pyruvate dehydrogenase complex E2 component	404	aceF	2.3.1.12	86.5169	78.0825	55.4455								37.3932	33.6538	46.7815
methR_P0003	pyruvate-ferredoxin/flavodoxin oxidoreductase	1661	por	1.2.7.1	72.1497	53.5852	55.7877		BJAS_P1095	343.695		BPLS_P1932	230.239		44.6848	47.0486	46.1271	21.3912	20.4699
methR_P0098	citrate synthase	429	gltA	2.3.3.1	555.362	347.99	348.354		BJAS_P1016	940.21		BPLS_P1407	729.892		5.58226	7.46528	7.05128	5.99721	5.37349
methR_P1412	aconitate hydratase 2/2-methylisocitrate dehydratase	860	acnB	4.2.1.3	133.437	134.892	136.277		BJAS_P0583	469.02		BPLS_P1532	287.32		24.1186	19.0972	18.3894	14.749	16.2289
methR_P2533	isocitrate dehydrogenase (NAD+)	335	IDH3	1.1.1.41	196.896	143.938	203.441					BPLS_P5925	76.8378		15.5849	17.8018	12.0459		49.4458
methR_P0792	isocitrate dehydrogenase (NADP+)	426	IDH1	1.1.1.42	97.8017	98.1818	89.3817		BJAS_P0796	161.599		BPLS_P4329	122.155		32.719	26.5224	29.4605	40.7775	36.5542
methR_P1058	2-oxoglutarate dehydrogenase E1 component	940	sucA	1.2.4.2	57.2961	54.7426	40.9253		BJAS_P2487	303.744		BPLS_P5100	203.686		53.6592	46.2473	57.5454	24.1632	22.9759
methR_P1057	dihydrolipoamide succinyltransferase, 2-oxoglutarate dehydrogenase E2 component	422	sucB	2.3.1.61	74.7396	78.2711	62.0912		BJAS_P2488	181.23		BPLS_P5101	105.333		43.0021	33.6538	42.2543	37.6046	40.7349
methR_P1056	dihydrolipoamide dehydrogenase	481	lpd	1.8.1.4	88.4801	75.165	62.6705		BJAS_P2489	176.241		BPLS_P5102	175.129		37.0326	35.016	41.68	38.2671	26.9157
methR_P3799	succinyl-CoA synthetase beta subunit	389	sucC	6.2.1.5	106.13	101.701	61.8691		BJAS_P2197	824.878		BPLS_P0723	72.5793		30.3686	25.414	42.2543	6.90377	51.1566
methR_P3800	succinyl-CoA synthetase alpha subunit	289	sucD	6.2.1.5	52.2078	31.8665	26.8775		BJAS_P2196	875.256		BPLS_P0724	232.225		57.1848	66.0123	71.9685	6.52022	20.3133
methR_P0808	succinate dehydrogenase, flavoprotein subunit	594	sdhA	1.3.5.1	210.237	196.608	144.598		BJAS_P0125	676.68		BPLS_P2584	294.064		14.5833	12.914	17.0807	9.18759	15.7952
methR_P0809	succinate dehydrogenase, iron-sulfur subunit	261	sdhB	1.3.5.1	151.182	138.2	87.3601		BJAS_P0126	298.631		BPLS_P2583	246.35		21.1939	18.5096	30.1149	24.6165	19.1084
methR_P0806	succinate dehydrogenase, cytochrome b subunit	100	sdhC	1.3.5.1	385.573	486.235	305.599		BJAS_P0123	412.558		BPLS_P2586	282.119		8.19979	5.18162	7.87927	17.5384	16.5663
methR_P0807	succinate dehydrogenase, membrane anchor subunit	127	sdhD	1.3.5.1	182.901	200.351	136.974		BJAS_P0124	224.18		BPLS_P2585	109.355		17.0272	12.7537	18.2559	32.2873	39.759
methR_P3723	fumarate hydratase, class II	461	fumC	4.2.1.2	38.8329	26.7594	30.7364		BJAS_P2111	528.331		BPLS_P6525	102.898		67.8152	72.0353	67.4679	12.9533	41.3012
methR_P0718	malate dehydrogenase	330	mdh	1.1.1.37	393.739	352.613	376.826		BJAS_P1523	157.186		BPLS_P3829	296.488		7.94605	7.37179	6.23665	41.8759	15.6265
methR_P0729	phosphoenolpyruvate carboxykinase (ATP)	537	pck	4.1.1.49	649.38	641.086	581.5								4.78098	3.76603	3.81944
methR_P1353	pyruvate carboxylase subunit A	519	pycA	6.4.1.1	23.8985	29.1521	13.2605								83.6672	69.4979	90.7051
methR_P1354	pyruvate carboxylase subunit B	606	pycB	6.4.1.1	31.8635	28.8731	20.8284								74.6661	69.4979	80.2484
methR_P0006	oxaloacetate decarboxylase (Na+ extruding) subunit gamma	80	oadG	7.2.4.2	191.793	178.566	155.53		BJAS_P1092	397.164		BPLS_P1934	383.128		15.8921	14.0091	15.8253	18.5321	11.2169
methR_P0007	oxaloacetate decarboxylase (Na+ extruding) subunit alpha	590	oadA	7.2.4.2	258.072	198.484	186.832		BJAS_P1091	920.35		BPLS_P1935	437.877		11.485	12.8472	12.9674	6.24128	9.56627
methR_P0008	carboxybiotin decarboxylase	375	oadB	7.2.4.1	259.456	226.405	154.97		BJAS_P1090	124.642		BPLS_P1936	265.968		11.4183	11.0978	16.0123	48.5181	17.759
Respiration and ATP synthesis
–Complex I
methR_P1071	Na+-transporting NADH:ubiquinone oxidoreductase subunit A	449	nqrA	7.2.1.1	303.256	181.079	199		BJAS_P3776	536.083		BPLS_P3839	496.238		10.0962	13.8622	12.2863	12.6046	8.3494
methR_P1072	Na+-transporting NADH:ubiquinone oxidoreductase subunit B	400	nqrB	7.2.1.1	176.191	111.244	93.9442		BJAS_P3775	459.809		BPLS_P3840	338.979		17.8419	23.2238	28.0582	15.0802	13.1084
methR_P1073	Na+-transporting NADH:ubiquinone oxidoreductase subunit C	291	nqrC	7.2.1.1	214.953	140.578	148.922		BJAS_P3774	559.702		BPLS_P3841	343.012		14.156	18.1757	16.68	11.7155	12.9157
methR_P1074	Na+-transporting NADH:ubiquinone oxidoreductase subunit D	221	nqrD	7.2.1.1	133.703	75.9675	52.0927		BJAS_P3773	522.699		BPLS_P3842	327.497		23.8381	34.5085	48.5978	13.145	13.6867
methR_P1075	Na+-transporting NADH:ubiquinone oxidoreductase subunit E	202	nqrE	7.2.1.1	120.504	77.2462	75.5432		BJAS_P3772	280.265		BPLS_P3843	336.337		26.6159	34.1213	34.6688	26.3947	13.2169
methR_P1076	Na+-transporting NADH:ubiquinone oxidoreductase subunit F	406	nqrF	7.2.1.1	342.494	245.621	209.32		BJAS_P3771	546.466		BPLS_P3844	606.823		9.14797	10.203	11.672	12.1688	6.36145
–Complex II
methR_P0808	succinate dehydrogenase, flavoprotein subunit	594	sdhA	1.3.5.1	210.237	196.608	144.598		BJAS_P0125	676.68		BPLS_P2584	294.064		14.5833	12.914	17.0807	9.18759	15.7952
methR_P0809	succinate dehydrogenase, iron-sulfur subunit	261	sdhB	1.3.5.1	151.182	138.2	87.3601		BJAS_P0126	298.631		BPLS_P2583	246.35		21.1939	18.5096	30.1149	24.6165	19.1084
methR_P0806	succinate dehydrogenase, cytochrome b subunit	100	sdhC	1.3.5.1	385.573	486.235	305.599		BJAS_P0123	412.558		BPLS_P2586	282.119		8.19979	5.18162	7.87927	17.5384	16.5663
methR_P0807	succinate dehydrogenase, membrane anchor subunit	127	sdhD	1.3.5.1	182.901	200.351	136.974		BJAS_P0124	224.18		BPLS_P2585	109.355		17.0272	12.7537	18.2559	32.2873	39.759
–Complex III
methR_P0762	ubiquinol-cytochrome c reductase iron-sulfur subunit	199	petA	7.1.1.8	462.788	566.542	347.29		BJAS_P2922	1339.43		BPLS_P1608	2350.01		6.74412	4.38034	7.13141	3.69596	1.13253
methR_P0761	ubiquinol-cytochrome c reductase cytochrome b subunit	464	petB	7.1.1.8	248.573	255.927	170.167		BJAS_P2921	685.874		BPLS_P1607	500.29		12.0593	9.82906	14.2895	9.03068	8.25301
methR_P0760	ubiquinol-cytochrome c reductase cytochrome c1 subunit	240	petC	7.1.1.8	226.84	180.539	129.339		BJAS_P2920	676.909		BPLS_P1606	650.503		13.4482	13.8622	19.4712	9.18759	6.0241
–Complex IV
methR_P0671	cytochrome c oxidase subunit I (caa3-type)	537	coxA	7.1.1.9	322.981	171.462	142.514		BJAS_P1896	1275.65		BPLS_P2619	309.609		9.6688	14.5566	17.4279	3.80056	14.8434
methR_P0670	cytochrome c oxidase subunit II (caa3-type)	412	coxB	7.1.1.9	778.296	440.646	371.823		BJAS_P1897	1612.71		BPLS_P2618	548.709		4.00641	5.6891	6.42361	2.7894	7.27711
methR_P0673	cytochrome c oxidase subunit III (caa3-type)	288	coxC	7.1.1.9	562.283	399.336	316.831		BJAS_P1894	2186.81		BPLS_P2621	884.02		5.43536	6.31677	7.62553	1.88285	4.24096
methR_P2047	cytochrome c oxidase subunit I (b(o/a)3-type)	541	coxA	7.1.1.9	92.3944	79.1479	46.3466								35.0962	33.1597	53.0716
methR_P2048	cytochrome c oxidase subunit II (b(o/a)3-type)	174	coxB	7.1.1.9	64.2084	104.922	103.067					BPLS_P2569	17.6544		49.5192	24.5726	25.2804		81.1687
–Complex V
methR_P0052	F-type H+-transporting ATPase subunit a	258	atpB	7.1.2.2	410.275	261.76	347.465		BJAS_P2129	1142.42		BPLS_P2965	696.569		7.65224	9.54861	7.13141	4.65481	5.59036
methR_P0054	F-type H+-transporting ATPase subunit b	159	atpF	7.1.2.2	1703.99	699.161	930.367		BJAS_P2127	2576.6		BPLS_P2967	3296.2		1.57585	3.44551	2.21688	1.4993	0.674699
methR_P0053	F-type H+-transporting ATPase subunit c	94	atpE	7.1.2.2	1471.1	851.991	1105.46		BJAS_P2128	1698.4		BPLS_P2966	2912.45		1.9765	2.75107	1.81624	2.47559	0.746988
methR_P0056	F-type H+-transporting ATPase subunit alpha	513	atpA	7.1.2.2	865.517	633.56	600.011		BJAS_P2125	1274.17		BPLS_P2969	1624.26		3.63248	3.80609	3.76603	3.83543	1.95181
methR_P0058	F-type H+-transporting ATPase subunit beta	458	atpD	7.1.2.2	1257.02	963.071	842.635		BJAS_P2123	2372.17		BPLS_P2971	1191.02		2.21688	2.37714	2.59081	1.56904	2.91566
methR_P0057	F-type H+-transporting ATPase subunit gamma	288	atpG	7.1.2.2	744.625	570.002	657.226		BJAS_P2124	1033.45		BPLS_P2970	770.639		4.20673	4.32692	3.44551	5.43933	5.01205
methR_P0059	F-type H+-transporting ATPase subunit epsilon	140	atpC	7.1.2.2	1665.46	1109.04	1235.61		BJAS_P2122	1139.38		BPLS_P2972	1373.27		1.62927	2.16346	1.52244	4.70711	2.53012
methR_P0055	F-type H+-transporting ATPase subunit delta	176	atpH	7.1.2.2	680.9	341.547	658.676		BJAS_P2126	397.164		BPLS_P2968	989.398		4.70085	7.69231	3.4188	18.5321	3.73494
methR_P0051	ATP synthase protein I	122	atpI		389.581	324.486	453.554		BJAS_P2130	406.915		BPLS_P2964	563.944		8.03953	8.01282	4.92788	17.887	6.89157
–Cytochrome bd
methR_P1216	cytochrome bd ubiquinol oxidase subunit I	445	cydA	7.1.1.7	134.688	156.911	96.4349								23.5844	16.0256	27.3104
methR_P1215	cytochrome bd ubiquinol oxidase subunit II	348	cydB	7.1.1.7	126.169	93.9275	76.1846								25.5075	27.898	34.6688
–Dissimilatory nitrate reduction
methR_P0785	MFS transporter, NNP family, nitrate/nitrite transporter	467	narK		20.8959	25.0383	13.5051								86.859	74.3323	89.4231
methR_P0786	MFS transporter, NNP family, nitrate/nitrite transporter	435	narK		29.511	31.8057	22.4022		BJAS_P0529	256.538		BPLS_P6219	91.1954		77.0166	66.0123	78.9129	28.2601	44.6265
methR_P0778	MFS transporter, NNP family, nitrate/nitrite transporter	537	narK		174.681	241.007	247.34		BJAS_P0522	248.043		BPLS_P4672	112.743		17.9754	10.4167	9.74893	29.2364	38.6747
methR_P0779	nitrate reductase alpha subunit	1256	narG	1.7.5.1	175.447	175.659	259.882		BJAS_P0523	857.52		BPLS_P4671	456.188		17.9754	14.196	9.0812	6.67713	9.24096
methR_P0780	nitrate reductase beta subunit	523	narH	1.7.5.1	248.528	227.745	266.007		BJAS_P0524	486.222		BPLS_P4670	373.087		12.0593	10.9642	8.86752	14.1562	11.5422
methR_P0781	nitrate reductase molybdenum cofactor assembly chaperone	175	narJ		179.849	213.534	213.816		BJAS_P0525	636.929		BPLS_P4669	303.101		17.5214	11.9792	11.445	9.8152	15.2771
methR_P0782	nitrate reductase gamma subunit	231	narI	1.7.5.1	118.764	110.204	102.53		BJAS_P0526	444.241		BPLS_P4668	163.572		27.0967	23.4909	25.2804	15.8821	28.6506
methR_P0784	nitrite reductase (NO-forming), copper-containing	373	nirK	1.7.2.1	124.622	90.5285	120.689		BJAS_P0528	243.355		BPLS_P4666	262.047		25.7212	28.8996	20.9001	29.9861	18.0723
methR_P0285	nitrite reductase (NO-forming), copper-containing	363	nirK	1.7.2.1	536.003	713.987	735.215		BJAS_P1959	346.16					5.79594	3.31197	3.04487	21.2866
methR_P1351	nitrite reductase (NO-forming), cytochrome cd1	522	nirS	1.7.2.1	76.2054	54.8865	42.3787					BPLS_P2883	138.609		42.3611	46.2473	56.6506		32.9157
methR_P2915	nitric oxide reductase subunit B	504	norB	1.7.2.5	161.189	104.955	75.0977					BPLS_P5420	82.467		19.6848	24.5726	35.0694		47.6265
methR_P2914	nitric oxide reductase subunit C	199	norC	1.7.2.5	117.901	85.3841	59.4535								27.3771	31.023	43.9236
Nitrogen metabolism
methR_P0883	ferredoxin-nitrate reductase	733	narB	1.7.7.2	4.70944	4.83452	3.80319		BJAS_P0234	49.5336					99.0785	97.8632	98.7313	69.3863
methR_P0908	nitrite reductase (NADH) small subunit (nitrite to ammonia)	110	nirD	1.7.1.15	25.7753	15.4607	22.1339		BJAS_P0237	50.9184		BPLS_P0072	30.8252		81.4904	87.4866	78.9129	68.9505	72.8434
methR_P0909	nitrite reductase (NADH) large subunit (nitrite to ammonia)	845	nirB	1.7.1.15	13.8236	13.2198	11.8408		BJAS_P0238	91.0167		BPLS_P0073	52.9454		93.563	90.1709	91.9605	56.2936	60.4337
methR_P0910	MFS transporter, NNP family, nitrate/nitrite transporter	489	narK		21.0088	20.185	9.38121		BJAS_P0233	156.348		BPLS_P4571	34.4173		86.859	80.609	95.4327	42.0502	71.2892
methR_P1904	ammonium transporter, Amt family	430	amt		77.6181	62.8522	70.6518		BJAS_P0538	806.481		BPLS_P4282	236.703		41.2927	41.1058	37.0326	7.11297	19.9157
methR_P2576	ammonium transporter, Amt family	418	amt		22.6358	38.7392	38.0018					BPLS_P6124	75.5417		84.6822	59.1346	60.3098		49.9157
methR_P1924	glutamine synthetase	469	glnA	6.3.1.2	413.325	363.913	414.084		BJAS_P0091	995.233		BPLS_P0563	1067.51		7.61218	7.05128	5.50214	5.64854	3.39759
methR_P3741	hydroxylamine reductase	554	hcp	1.7.99.1	70.4892	74.7768	80.4651		BJAS_P2106	779.516		BPLS_P6522	257.443		45.7399	35.016	32.8793	7.49651	18.4699
methR_P0363	hydroxylamine reductase	555	hcp	1.7.99.1	471.773	421.555	400.421								6.70406	5.84936	5.86271
methR_P1534	group-1 truncated hemoglobin	127			14534.6	14225.8	11668.4		BJAS_P3786	1587.86		BPLS_P5181	2620.69		0.267094	0.240385	0.240385	2.85914	0.891566
methR_P2860	group-2 truncated hemoglobin	130			70.0326	78.6374	103.198		BJAS_P1434	51.5697		BPLS_P0146	109.289		45.7399	33.1597	25.2804	68.5844	39.759
methR_P3762	group-2 truncated hemoglobin	136			35.8975	38.3843	52.0362								70.633	60.0427	48.5978
Fermentation related
methR_P2353	phosphate acetyltransferase	697	pta	2.3.1.8	27.1845	26.8052	26.9361								80.5021	72.0353	71.9685
methR_P1964	acetate kinase	406	ackA	2.7.2.1	50.218	29.052	30.0468								58.5871	69.4979	68.7099
methR_P2076	aldehyde dehydrogenase	529	aldB	1.2.1.-	65.6262	61.0591	39.8058		BJAS_P2049	1071.64		BPLS_P1966	191.277		48.2639	42.2943	58.5069	5.33473	24.4578
methR_P2403	alcohol dehydrogenase	315	adh	1.1.1.1	21.6323	17.6844	19.7347								85.7639	83.3333	81.6239
methR_P0370	alcohol dehydrogenase	319	adh	1.1.1.1	60.641	54.0701	61.7984								51.0417	47.0486	42.2543
methR_P2292	Ni/Fe-hydrogenase, diaphorase moiety large subunit	593	hoxF	1.12.1.2	62.2734	55.0271	41.8769								50.4808	46.2473	56.6506
methR_P2293	Ni/Fe-hydrogenase, diaphorase moiety small subunit	239	hoxU	1.12.1.2	39.4949	25.5149	31.4439								67.8152	73.2105	67.4679
methR_P2294	NAD-reducing hydrogenase small subunit	179	hoxY	1.12.1.2	66.1004	57.8667	56.9372					BPLS_P4554	35.4256		48.2639	43.7767	45.446		70.6386
methR_P2351	NAD-reducing hydrogenase large subunit	499	hoxH	1.12.1.2	95.2973	93.3176	115.906					BPLS_P4555	46.6581		33.8408	28.2318	22.0353		63.7831
methR_P1114	hydrogenase-4 component B	169	hyfI		92.876	45.4743	27.4876								34.562	53.4989	71.9685
methR_P1113	hydrogenase-4 component D	527	hyfG		201.663	122.988	99.1916								15.1843	20.6864	26.4557
methR_P1112	hydrogenase-4 component F	487	hyfF		101.255	58.8204	46.2571								31.8777	43.2292	53.0716
methR_P1111	hydrogenase-4 component E	226	hyfE		53.7291	27.4472	19.5116								55.6624	72.0353	81.6239
methR_P1110	hydrogenase-4 component C	314	hyfD		65.1027	59.0214	45.5859								48.9316	43.2292	53.0716
methR_P1109	hydrogenase-4 component B	705	hyfB		54.795	49.6525	30.0035								54.9813	49.7463	68.7099
Polysaccharide synthesis
methR_P0988	phosphoglucomutase	544	pgm	5.4.2.2	123.324	113.827	87.815		BJAS_P0181	195.036		BPLS_P3901	305.917		26.2286	22.4359	29.781	35.6346	15.1566
–Glycogen
methR_P2175	glucose-1-phosphate adenylyltransferase	426	glgC	2.7.7.27	362.968	310.909	172.805		BJAS_P0005	1011.28		BPLS_P5127	879.468		8.70726	8.26656	13.9824	5.59623	4.3012
methR_P2177	starch synthase	477	glgA	2.4.1.21	78.7597	60.4999	51.1738		BJAS_P0003	418.232		BPLS_P5125	435.346		40.6651	42.7885	49.2788	17.2245	9.63855
methR_P2176	1,4-alpha-glucan branching enzyme	729	glgB	2.4.1.18	73.648	51.8507	24.8561		BJAS_P0004	768.788		BPLS_P5126	457.584		43.5897	48.2105	74.8264	7.65342	9.16867
methR_P3749	1,4-alpha-glucan branching enzyme	532		2.4.1.18	81.8127	81.8956	56.9856		BJAS_P0721	138.636		BPLS_P0110	69.4968		39.3296	31.9712	45.446	45.3975	52.747
–Cellulose
methR_P0063	cellulose synthase (UDP-forming)	726	bcsA	2.4.1.12	51.392	44.3732	57.1452								57.906	54.3136	45.446
methR_P0064	cellulose synthase operon protein B	764	bcsB	2.4.1.12	57.4931	40.0615	58.9229								53.6592	58.0395	43.9236
methR_P0065	endoglucanase	334	bcsZ	3.2.1.4	87.9898	55.822	53.89								37.0326	45.3392	47.4092
methR_P0066	cellulose synthase operon protein C	866	bcsC	2.4.1.12	40.297	35.5983	30.8741								66.8536	61.9525	67.4679
Sterol and hopanoid syntheses
methR_P0254	farnesyl-diphosphate farnesyltransferase	358	FDFT1	2.5.1.21	235.691	159.275	112.697		BJAS_P3051	124.665		BPLS_P3989	592.299		12.8472	15.8387	22.8098	48.5181	6.46988
methR_P0253	squalene-hopene/tetraprenyl-beta-curcumene cyclase	638	shc	5.4.99.17; 4.2.1.129	306.485	237.597	148.137		BJAS_P3052	161.445		BPLS_P3988	605.314		9.98932	10.5235	16.7869	40.9519	6.43373
methR_P0929	squalene monooxygenase	460	SQLE	1.14.14.17	206.388	139.683	131.581		BJAS_P1391	581.036		BPLS_P0242	217.535		14.7569	18.2959	18.9637	11.0879	21.6506
methR_P0930	lanosterol synthase	744	LSS	5.4.99.7	129.03	109.553	82.8762		BJAS_P1390	501.652		BPLS_P0243	508.864		24.8531	23.4909	31.664	13.7029	8
methR_P0941	sterol 14-demethylase	539	CYP51	1.14.14.154; 1.14.15.36	75.7143	49.9741	72.6655		BJAS_P3521	160.556		BPLS_P0250	115.13		42.3611	49.7463	36.031	40.9519	38.012
methR_P2083	delta24-sterol reductase	500	DHCR24	1.3.1.72	72.7981	61.5869	63.0807								44.1106	41.7067	41.68
Mobility, secretion system, antibiotics, and chemotaxis
–Flagellin
methR_P0384	flagellin	279	fliC		905.018	940.976	853.255								3.44551	2.43056	2.39049
methR_P0391	flagellin	268	fliC		838.166	870.762	852.421								3.79274	2.68429	2.44391
–Pilus
methR_P2484	type IV pilus assembly protein PilA	138	ppdD		22408.5	10242.8	5870.56					BPLS_P5027	5.12727		0.186966	0.373932	0.45406		92.9036
methR_P2485	type IV pilus assembly protein PilA	135	ppdD		891.606	341.679	138.576								3.51229	7.69231	17.9621
methR_P2433	type IV pilus assembly protein PilB	569	pilB		103.856	90.541	90.7349								30.9829	28.8996	28.8462
methR_P2432	type IV pilus assembly protein PilC	405	pilC		120.24	116.759	83.4891								26.8429	21.8349	31.664
methR_P0270	type IV pilus assembly protein PilB	548	pilB		116.935	55.4222	38.5786								27.6309	46.2473	59.5219
methR_P0271	type IV pilus assembly protein PilC	407	pilC		118.57	64.5482	33.1919								27.0967	40.2644	65.1042
methR_P0089	type IV pilus assembly protein PilE	141	pilE		242.455	150.411	117.153								12.5	16.8937	21.7949
methR_P3203	type IV pilus assembly protein PilF	257	pilF		78.328	40.8111	50.8747					BPLS_P2784	132.017		41.2927	57.0913	49.2788		34.2651
methR_P0100	type IV pilus assembly protein PilM	353	pilM		262.898	153.932	151.61								11.2714	16.3328	16.3328
methR_P0101	type IV pilus assembly protein PilN	191	pilN		254.026	153.819	156.738								11.7922	16.3328	15.6517
methR_P0102	type IV pilus assembly protein PilO	390	pilO		142.524	82.4722	132.448					BPLS_P6459	41.9676		22.2356	31.9712	18.9637		66.7349
methR_P0103	type IV pilus assembly protein PilQ	759	pilQ		162.388	113.051	114.624								19.4979	22.6896	22.2489
methR_P0093	type IV pilus assembly protein PilV	187	pilV		646.6	439.271	147.418								4.80769	5.71581	16.8803
methR_P0092	type IV pilus assembly protein PilW	303	pilW		237.425	204.32	91.2283								12.8072	12.3798	28.8462
methR_P2501	type IV pilus assembly protein PilZ	116	pilZ		66.4736	85.2697	70.707								48.2639	31.023	37.0326
methR_P0090	type IV fimbrial biogenesis protein FimT	176	fimT		275.928	175.93	101.442								10.9509	14.196	25.9081
–Type II secretion system
methR_P1949	general secretion pathway protein H	165	gspH		29.6388	16.1694	31.1117								77.0166	85.9776	67.4679
methR_P1950	general secretion pathway protein I	123	gspI		20.1213	12.9789	23.7836								87.9941	90.1709	76.2553
methR_P1951	general secretion pathway protein J	196	gspJ		10.0677	8.72273	14.569								96.4744	94.6181	88.0475
methR_P1952	general secretion pathway protein K	327	gspK		10.0847	11.468	15.2608								96.4744	92.5881	88.0475
methR_P1953	general secretion pathway protein L	394	gspL		18.4262	17.416	24.1022								90.0507	84.562	76.2553
methR_P1954	general secretion pathway protein M	157	gspM		20.4477	16.9864	8.30061								87.9941	84.562	96.3141
methR_P1955	general secretion pathway protein N	252	gspN		25.8501	21.233	23.3455								81.4904	79.1132	77.5641
methR_P1956	general secretion pathway protein C	279	gspC		39.3715	31.0845	58.8957								67.8152	67.0406	43.9236
methR_P0069	general secretion pathway protein E	560	gspE		162.149	124.765	148.674		BJAS_P0833	495.393		BPLS_P4011	347.926		19.4979	20.3659	16.68	13.8424	12.747
methR_P0070	general secretion pathway protein F	405	gspF		30.6034	23.2988	32.1423		BJAS_P0832	574.224		BPLS_P4010	234.057		75.7879	76.656	66.226	11.2099	20.1325
methR_P0071	general secretion pathway protein G	146	gspG		74.9126	36.5092	34.0088		BJAS_P0831	1640.29		BPLS_P4009	488.951		43.0021	60.9642	64.0491	2.71967	8.44578
methR_P0072	general secretion pathway protein H	150	gspH		32.5766	29.8571	30.396		BJAS_P0830	419.166		BPLS_P4008	243.895		73.5844	68.2559	68.7099	17.1548	19.2169
methR_P0073	general secretion pathway protein I	140	gspI		46.3351	44.9097	33.709		BJAS_P0829	281.091		BPLS_P4007	275.34		61.899	53.4989	64.0491	26.2727	17.0964
methR_P0074	general secretion pathway protein J	231	gspJ		41.1715	46.7674	24.395		BJAS_P0828	277.187		BPLS_P4006	320.28		65.9856	51.9899	76.2553	26.6388	14.1807
methR_P0075	general secretion pathway protein K	305	gspK		25.9415	13.6963	21.7197		BJAS_P0827	232.764		BPLS_P4005	263.631		81.4904	88.7821	78.9129	31.0669	17.9398
methR_P0076	general secretion pathway protein L	367	gspL		41.7513	20.7372	34.5663		BJAS_P0826	212.882		BPLS_P4004	240.898		65.1976	79.1132	62.914	33.4205	19.494
methR_P0077	general secretion pathway protein M	196	gspM		36.9147	28.8941	20.3966		BJAS_P0825	148.936		BPLS_P4003	177.974		69.5513	69.4979	81.6239	43.4275	26.2892
methR_P0079	general secretion pathway protein D	747	gspD		78.3661	69.8673	59.7126		BJAS_P0823	193.922		BPLS_P4001	237.96		41.2927	37.2863	43.3226	35.7915	19.7831
methR_P0262	general secretion pathway protein D	579	gspD		451.628	256.376	204.245								7.01122	9.82906	11.9925
methR_P0436	general secretion pathway protein A	304	gspA		183.39	118.738	111.375		BJAS_P1127	43.4217					17.0272	21.5278	23.2906	71.583
methR_P1063	general secretion pathway protein F	306	gspF		27.7724	10.1513	16.0363								79.367	93.6832	86.7521
methR_P1466	general secretion pathway protein A	310	gspA		129.279	90.8789	63.8487								24.8531	28.8996	41.0657
methR_P1708	general secretion pathway protein G	130	gspG		82.9185	86.8288	79.4312								38.9957	30.2484	33.3734
methR_P1709	general secretion pathway protein F	402	gspF		58.7431	42.1431	50.9141		BJAS_P0832	574.224		BPLS_P4010	234.057		52.1368	56.1298	49.2788	11.2099	20.1325
methR_P1710	general secretion pathway protein E	485	gspE		23.1485	17.2542	15.7077								84.6822	84.562	86.7521
methR_P1711	general secretion pathway protein D	641	gspD		27.8362	20.433	22.379								79.367	80.609	78.9129
–Type VI secretion system
methR_P3569	type VI secretion system secreted protein Hcp	160	hcp		3805.07	5014.49	5037.95								0.854701	0.507479	0.507479
methR_P3572	type VI secretion system protein ImpA	354	impA		1080.11	824.413	842.605								2.64423	2.85791	2.59081
methR_P3571	type VI secretion system protein ImpB	181	impB		1387.01	1583.61	1137.52								2.11004	1.44231	1.76282
methR_P3570	type VI secretion system protein ImpC	500	impC		919.223	720.159	504.154								3.36538	3.28526	4.5406
methR_P3568	type VI secretion system protein ImpE	272	impE		319.808	297.945	232.601								9.70887	8.56036	10.3766
methR_P3567	type VI secretion system protein ImpF	219	impF		175.325	76.6571	128.245								17.9754	34.1213	19.6581
methR_P3566	type VI secretion system protein ImpG	624	impG		206.387	156.726	138.187								14.7569	16.0256	18.0956
methR_P3565	type VI secretion system protein ImpH	341	impH		158.84	119.732	100.537								20.0053	21.3141	25.9081
methR_P3577	type VI secretion system protein ImpJ	445	impJ		157.273	172.579	112.262								20.3659	14.4364	23.1036
methR_P3576	type VI secretion system protein ImpK	437	impK		121.366	129.096	86.0143								26.6159	19.7115	30.4354
methR_P3575	type VI secretion system protein ImpL	1186	impL		65.1941	49.0182	44.8296								48.9316	50.4541	53.8595
methR_P3574	type VI secretion system protein ImpM	253	impM		201.07	162.005	156.316								15.2911	15.4647	15.8253
methR_P3562	type VI secretion system secreted protein VgrG	747	vgrG		239.916	249.999	219.202								12.6469	10.0427	11.1912
methR_P3578	type VI secretion system protein VasD	156	vasD		255.351	188.721	160.802								11.672	13.3681	15.0775
methR_P3564	type VI secretion system protein VasG	918	vasG		741.865	928.788	651.89								4.24679	2.48397	3.47222
methR_P3579	type VI secretion system protein	527	fha1		288.01	305.433	315.921								10.6303	8.38675	7.6656
–Enediyne antibiotics
methR_P2296	enediyne biosynthesis protein E3	307	sgcE3		28.3982	29.6573	30.3701								79.367	68.2559	68.7099
methR_P2297	enediyne biosynthesis protein E4	638	sgcE4		31.3045	18.1731	20.2998								75.7879	83.3333	81.6239
methR_P2298	enediyne biosynthesis protein E5	299	sgcE5		8.57491	6.44766	5.74352								97.1287	97.2089	97.6629
methR_P2299	enediyne polyketide synthase	1930	sgcE		25.5641	18.9946	21.3931								81.4904	81.9845	80.2484
methR_P2300	enediyne core biosynthesis thioesterase	140	sgcE10		74.9692	68.5064	74.3923								43.0021	37.8873	35.5101
–Chemotaxis and aerotaxis
methR_P0028	methyl-accepting chemotaxis protein	672	mcp		130.041	81.0048	59.6542								24.586	32.3317	43.3226
methR_P0030	hypothetical protein	524	cheBR		50.4234	50.3771	52.0681								58.5871	49.7463	48.5978
methR_P0700	two-component system, chemotaxis family, chemotaxis protein CheY	128	cheY		148.489	89.0033	126.388								21.6079	29.5807	20.0721
methR_P0701	chemotaxis protein CheZ	244	cheZ		328.415	219.692	135.266								9.50855	11.4984	18.5497
methR_P0702	two-component system, chemotaxis family, sensor kinase CheA	780	cheA	2.7.13.3	258.695	200.887	147.077								11.4183	12.6469	16.8803
methR_P0703	two-component system, chemotaxis family, protein-glutamate methylesterase/glutaminase	350	cheB	3.1.1.61; 3.5.1.44	115.817	89.7184	69.906								27.9113	29.2869	37.5801
methR_P0704	chemotaxis protein MotA	249	motA		37.0354	29.2229	20.0158								69.5513	69.4979	81.6239
methR_P0705	chemotaxis protein MotB	284	motB		77.1052	49.7685	53.5455								41.8269	49.7463	47.4092
methR_P0707	purine-binding chemotaxis protein CheW	238	cheW		277.927	263.407	253.975								10.8974	9.45513	9.375
methR_P0708	purine-binding chemotaxis protein CheW	156	cheW		369.463	251.629	271.484								8.57372	9.9359	8.76068
methR_P0964	methyl-accepting chemotaxis protein	661	mcp		353.499	221.062	146.466								8.97436	11.3782	16.9605
methR_P1382	two-component system, chemotaxis family, chemotaxis protein CheY	118	cheY		46.245	16.2272	30.9751								61.899	85.9776	67.4679
methR_P1383	chemotaxis protein CheC	204	cheC		69.8779	38.2469	35.6035								45.7399	60.0427	61.8857
methR_P1430	hypothetical protein	702	cheBR		52.2041	53.9941	72.7594								57.1848	47.0486	36.031
methR_P1535	two-component system, chemotaxis family, protein-glutamate methylesterase/glutaminase	366	cheB	3.1.1.61; 3.5.1.44	170.264	159.32	218.025								18.5363	15.8387	11.2714
methR_P1536	chemotaxis protein CheD	198	cheD	3.5.1.44	35.4369	20.5086	12.3624								71.6213	79.1132	91.9605
methR_P1537	chemotaxis protein methyltransferase CheR	271	cheR	2.1.1.80	46.4721	34.7628	13.5729								61.899	62.9274	89.4231
methR_P1538	methyl-accepting chemotaxis protein	404	mcp		191.334	79.889	64.6459								16.0924	32.719	40.4915
methR_P1539	two-component system, chemotaxis family, chemotaxis protein CheY	122	cheY		303.074	151.776	98.5697								10.0962	16.6132	26.4557
methR_P1541	two-component system, chemotaxis family, sensor kinase CheA	732	cheA	2.7.13.3	88.297	44.7437	35.1715								37.0326	53.4989	62.914
methR_P1542	hypothetical protein	621	mcp		177.942	112.19	65.0708								17.6683	22.9434	40.4915
methR_P1543	purine-binding chemotaxis protein CheW	179	cheW		161.579	103.802	56.0262								19.4979	24.8264	46.1271
methR_P1544	methyl-accepting chemotaxis protein	566	mcp		389.347	339.807	262.785								8.07959	7.77244	8.98771
methR_P1982	chemotaxis protein MotB	285	motB		77.6068	38.6989	66.8415								41.2927	59.1346	39.3429
methR_P1983	chemotaxis protein MotA	253	motA		89.1071	54.9887	96.8903								36.5785	46.2473	26.9498
methR_P2338	methyl-accepting chemotaxis protein	398	mcp		24.3222	21.8214	13.1646								83.6672	77.8446	90.7051
methR_P2339	two-component system, chemotaxis family, protein-glutamate methylesterase/glutaminase	356	cheB	3.1.1.61; 3.5.1.44	18.1207	15.9564	13.5625								90.0507	85.9776	89.4231
methR_P2340	chemotaxis protein CheD	214	cheD	3.5.1.44	47.4972	33.9727	24.0321								60.9776	64.0091	76.2553
methR_P2341	chemotaxis protein methyltransferase CheR	277	cheR	2.1.1.80	36.7464	30.5348	21.5437								69.5513	67.0406	78.9129
methR_P2344	purine-binding chemotaxis protein CheW	164	cheW		7.12073	14.9658	6.95553								98.2372	87.4866	97.0353
methR_P2345	methyl-accepting chemotaxis protein	782	mcp		32.313	31.3128	23.5938								74.6661	67.0406	76.2553
methR_P2346	purine-binding chemotaxis protein CheW	174	cheW		18.0455	4.29503	2.81092								90.0507	98.5844	99.2388
methR_P2347	two-component system, chemotaxis family, sensor kinase CheA	698	cheA	2.7.13.3	38.0881	36.9199	21.7295								68.6699	60.9642	78.9129
methR_P2350	two-component system, chemotaxis family, chemotaxis protein CheY	133	cheY		885.161	526.156	376.668					BPLS_P3747	23.1636		3.57906	4.71421	6.23665		77.5904
methR_P2354	two-component system, chemotaxis family, chemotaxis protein CheY	266	cheY		46.2403	28.1694	18.1285								61.899	70.6998	84.3884
methR_P2434	two-component system, chemotaxis family, chemotaxis protein CheY	263	cheY		36.744	41.1057	31.6964								69.5513	57.0913	66.226
methR_P2668	methyl-accepting chemotaxis protein	580	mcp		130.117	86.9772	55.389								24.586	30.2484	46.7815
methR_P2680	two-component system, chemotaxis family, CheB/CheR fusion protein	818	cheBR	2.1.1.80; 3.1.1.61	56.7573	45.2993	56.844								53.6592	53.4989	45.446
methR_P2841	chemotaxis protein methyltransferase CheR	274	cheR	2.1.1.80	113.044	94.1654	85.0254								28.4856	27.898	30.8093
methR_P2842	two-component system, chemotaxis family, chemotaxis protein CheV	312	cheV		210.88	142.83	118.756								14.4765	17.8819	21.3408
methR_P2872	two-component system, chemotaxis family, CheB/CheR fusion protein	1035	cheBR	2.1.1.80; 3.1.1.61	28.9685	31.9731	32.735								78.2185	66.0123	65.1042
methR_P3168	methyl-accepting chemotaxis protein	562	mcp		225.445	138.072	79.614								13.6084	18.5096	32.8793
methR_P3534	methyl-accepting chemotaxis protein	1180	mcp		46.0296	30.8717	28.6475								61.899	67.0406	69.8451
methR_P2313	aerotaxis receptor	158			826.63	1383.47	1832.2								3.84615	1.7094	1.1485
Extremely highly transcribed proteins likely associated with biofilm formation
methR_P1992	lipoprotein	95			12260	1521.02	1157.94								0.293803	1.57585	1.7094
methR_P0045	lipoprotein	35			34170.5	25520.2	17333.4					BPLS_P3001	2825.41		0.106838	0.160256	0.213675		0.795181
methR_P0990	lipoprotein	114			8016.91	6209.5	5964.04		BJAS_P0183	1537.41		BPLS_P3899	1080.24		0.42735	0.42735	0.42735	3.10321	3.3253
methR_P3313	PEP-CTERM protein-sorting domain protein	285			10486.7	10351.8	6322.41								0.347222	0.320513	0.400641
methR_P3413	PEP-CTERM protein-sorting domain protein	204			6104.11	2472.43	1196.52								0.560897	0.988248	1.65598
methR_P3414	PEP-CTERM protein-sorting domain protein	202			6609.61	8442.06	6580.74								0.534188	0.400641	0.320513
methR_P3316	C-type lectin domain family 4 member M	197			4378.12	4133.26	2718.54								0.747863	0.641026	0.88141
methR_PLP0024	trimeric autotransporter adhesin	1640			5755.09	5495.32	6459.23								0.587607	0.45406	0.373932
Toxin–Antitoxin system (selected)
methR_P0404	toxin, BrnA family	91			81.2843	116.513	111.202					BPLS_P3269	976.012		39.6368	21.8349	23.2906		3.85542
methR_P0403	antitoxin, BrnT family	94			560.347	489.754	395.485					BPLS_P3268	522.571		5.47543	5.14156	5.9562		7.66265
methR_P0734	toxin YoeB	84	yoeB		316	364	298								9.77564	7.05128	8.09295
methR_P0733	antitoxin YefM	83	yefM		626	603	348								5.02137	4.05983	7.05128
methR_P2265	toxin, BrnA family	97			181.084	251.629	223.035								12.914	7.62553	5.80929
methR_P2264	antitoxin, BrnT family	74			234.417	342.734	402.348								17.4012	9.9359	10.844
methR_P3009	mRNA interferase MazF	112	mazF		168.154	182.254	156.552								18.9503	13.7687	15.6517
methR_P3010	antitoxin, MazE	78			442.413	368.847	364.46								7.13141	6.83761	6.61058
methR_P3013	toxin, BrnA family	93			492.966	615.831	509.393								6.34348	3.89957	4.48718
methR_P3012	antitoxin, BrnT family	84			252.647	364.344	281.078								11.8857	7.05128	8.56036
TonB-dependent receptor
methR_P1767	iron complex outermembrane recepter protein	672			49	44	20								59.2415	54.3136	81.6239
methR_P1768	iron complex outermembrane recepter protein	667			41	33	21								65.9856	65.024	80.2484
methR_P1891	outer membrane receptor for ferrienterochelin and colicins	641	cirA		42	21	25								65.1976	79.1132	74.8264
methR_P2361	iron complex outermembrane recepter protein	694			286	25	25		BJAS_P1666	332		BPLS_P1524	99		10.6704	74.3323	74.8264	22.228	42.2771
methR_P3172	vitamin B12 transporter	609	btuB		37	22	10		BJAS_P3035	80		BPLS_P1949	60		69.5513	77.8446	94.5112	59.9024	56.6627
methR_P3888	iron complex outermembrane recepter protein	657			19	13	18								89.1159	90.1709	84.3884
methR_P1168	iron complex outermembrane recepter protein	702			32	43	31		BJAS_P1666	332		BPLS_P1524	99		74.6661	55.1683	67.4679	22.228	42.2771
methR_P1307	iron complex outermembrane recepter protein	770			357	219	156		BJAS_P0069	128		BPLS_P5582	60		8.82746	11.6052	15.8253	47.7336	56.6627
methR_P1504	iron complex outermembrane recepter protein	729			25	16	13		BJAS_P1666	332		BPLS_P1524	99		82.5454	85.9776	90.7051	22.228	42.2771
n.a., not analyzed
